# Supplementary material for: The influence of Gleason score ≤ 6 histology on the outcome of high-risk localized prostate cancer after modern radiotherapy
Source: Sci Rep. 2024 Apr 5;14:8011. doi: 10.1038/s41598-024-55457-z (PMC10997615; doi:10.1038/s41598-024-55457-z)
Supplement: Supplementary file 2 — Supplementary Tables. [file 41598_2024_55457_MOESM2_ESM.xls]

## Sheet: Sup Tab 1. Tx Schedule
Supplemental Table 1. Detailed Treatment schedule.
EBRT (n =216)			BT ± EBRT (n = 955)
Prescribed dose	PT No.	(%)	Prescribed dose	PT No.	(%)
IMRT 62Gy/ 20fr	2	0.00757576	HDR-BT 18 Gy/ 2 fr +EBRT 39 Gy /13 fr (n = 150) or 51 Gy/ 17fr (n = 138) or 48 Gy/ 16fr (n = 2)	208	0.217801
IMRT 67.5Gy/ 27fr	1	0.00378788	HDR-BT 20 Gy/ 2fr + EBRT*46Gy / 23fr (n = 17) or EBRT*30Gy/ 15fr (n = 1)	10	0.0104712
IMRT 78Gy/ 39fr*	50	0.189394	HDR-BT10.5Gy/ 1fr + 51Gy/ 17fr	1	0.00104712
IMRT 74.8Gy/ 34fr	65	0.246212	HDR-BT11Gy/ 1fr + 51Gy/ 17fr	103	0.107853
IMRT 80Gy/ 40fr	34	0.128788	HDR-BT 21 Gy/ 2 fr (n = 42) + EBRT 45 G / 15fr HDR-BT 21 Gy/ 2 fr (n = 2) + EBRT 42 G / 14fr HDR-BT 21Gy/ 3fr (n = 19) + EBRT 51 Gy/ 17 fr	28	0.0293194
IMRT 70Gy/ 28fr	45	0.170455	HDR-BT31.5 Gy/ 5fr + EBRT 30 Gy/ 10fr	561	0.587435
SBRT 35Gy /5 fr	22	0.0833333	HDR-BT25 Gy/ 5fr +EBRT 51Gy/ 17fr	5	0.0052356
SBRT 36Gy/ 4 fr	37	0.140152	LDR-BT 110Gy + EBRT 40Gy/ 20fr	37	0.0387435
SBRT 36.25Gy/ 5 fr	8	0.030303	LDR-BT 145Gy	2	0.00209424
EBRT = external beam radiotherapy, IMRT = intensity modulated radiotherapy
HDR-BT = high dose rate brachytherapy, LDR-BT = low dose rate brachytherapy, SBRT = stereotactic body radiotherapy,

## Sheet: sTable 2
Supplemental Table 2. Background comparison between HRLG and HRHG after propensity score matched pair allocation.
Variables	Strata	HRHG	HRLG	p – value
		No. (%) or Median [range]	No. (%) or Median [range]
		(n = 860)	(n = 86)
BT vs EBRT	BT	676 (78.6)	67 (77.9)	0.891
	EBRT	184 (21.4)	19 (22.1)
ADT: Yes vs No	No	30 ( 3.5)	3 ( 3.5)	1
	Yes	830 (96.5)	83 (96.5)
T category	1	112 (13.0)	11 (12.8)	0.655
	2	289 (33.6)	27 (31.4)
	3	455 (52.9)	47 (54.7)
	4	4 ( 0.5)	1 ( 1.2)
Age		71.00 [48.00, 86.00]	70.50 [54.00, 86.00]	0.525
iPSA	ng/ml	16.66 [2.68, 118.00]	18.55 [4.55, 107.54]	0.446
HRLG: high-risk low grade group, HRHG: high-risk high grade group
